# Supplementary material for: A 3D Printed Device for Easy and Reliable Quantification of Fungal Chemotropic Growth
Source: Front Microbiol. 2020 Nov 3;11:584525. doi: 10.3389/fmicb.2020.584525 (PMC7669831; doi:10.3389/fmicb.2020.584525)
Supplement: Supplementary file 1 [file Data_Sheet_1.zip]

Archive with 3 entries (3 files):
- Supplement_proof/Supplementary File 2.stl
- Supplement_proof/Supplementary File 3.stl
- Supplement_proof/Supplementary File1.mp4
